# Supplementary material for: Vangl2 suppresses NF-κB signaling and ameliorates sepsis by targeting p65 for NDP52-mediated autophagic degradation
Source: eLife. 2024 Sep 13;12:RP87935. doi: 10.7554/eLife.87935 (PMC11398866; doi:10.7554/eLife.87935)
Supplement: Figure 1—source data 3. [file elife-87935-fig1-data3.zip]

Archive with 8 entries (7 files):
- Figure 1-Source data 2/
- Figure 1-Source data 2/Fig1D-IL-1b.JPG
- Figure 1-Source data 2/Fig1D-pro-IL-1b.JPG
- Figure 1-Source data 2/Fig1D-tubulin.JPG
- Figure 1-Source data 2/FigS1-C-Vangl2.JPG
- Figure 1-Source data 2/FigS1-CDE-tubulin.JPG
- Figure 1-Source data 2/FigS1-D-Vangl2.JPG
- Figure 1-Source data 2/FigS1-E-Vangl2.JPG
