# Supplementary material for: Vangl2 suppresses NF-κB signaling and ameliorates sepsis by targeting p65 for NDP52-mediated autophagic degradation
Source: eLife. 2024 Sep 13;12:RP87935. doi: 10.7554/eLife.87935 (PMC11398866; doi:10.7554/eLife.87935)
Supplement: Figure 2—source data 3. [file elife-87935-fig2-data3.zip]

Archive with 23 entries (19 files):
- Figure 2-Source data 4/
- Figure 2-Source data 4/fig2-A/
- Figure 2-Source data 4/fig2-A/Fig2A-ikk.JPG
- Figure 2-Source data 4/fig2-A/Fig2A-p-p65.JPG
- Figure 2-Source data 4/fig2-A/Fig2A-p-pikk.JPG
- Figure 2-Source data 4/fig2-A/Fig2A-p65.JPG
- Figure 2-Source data 4/fig2-A/Fig2A-tubulin.JPG
- Figure 2-Source data 4/fig2-A/Fig2A-Vangl2.JPG
- Figure 2-Source data 4/fig2-B/
- Figure 2-Source data 4/fig2-B/Fig2B-ikk.JPG
- Figure 2-Source data 4/fig2-B/Fig2B-p-p65.JPG
- Figure 2-Source data 4/fig2-B/Fig2B-p65.JPG
- Figure 2-Source data 4/fig2-B/Fig2B-pikk.JPG
- Figure 2-Source data 4/fig2-B/Fig2B-tubulin.JPG
- Figure 2-Source data 4/fig2-B/Fig2B-Vangl2.JPG
- Figure 2-Source data 4/fig2-C/
- Figure 2-Source data 4/fig2-C/Fig2I-flag.JPG
- Figure 2-Source data 4/fig2-C/Fig2I-ikk.JPG
- Figure 2-Source data 4/fig2-C/Fig2I-p-p65.JPG
- Figure 2-Source data 4/fig2-C/Fig2I-p65.JPG
- Figure 2-Source data 4/fig2-C/Fig2I-pikk.JPG
- Figure 2-Source data 4/fig2-C/Fig2I-tubulin.JPG
- Figure 1source data 21.xlsx
