# Supplementary material for: Vangl2 suppresses NF-κB signaling and ameliorates sepsis by targeting p65 for NDP52-mediated autophagic degradation
Source: eLife. 2024 Sep 13;12:RP87935. doi: 10.7554/eLife.87935 (PMC11398866; doi:10.7554/eLife.87935)
Supplement: Figure 3—source data 3. [file elife-87935-fig3-data3.zip]

Archive with 45 entries (35 files):
- Figure 3-Source data 6/
- Figure 3-Source data 6/Fig3-E/
- Figure 3-Source data 6/Fig3-E/Fig3E-Flag.JPG
- Figure 3-Source data 6/Fig3-E/Fig3E-HA.JPG
- Figure 3-Source data 6/Fig3-E/Fig3E-Tubulin.JPG
- Figure 3-Source data 6/Fig3-F/
- Figure 3-Source data 6/Fig3-F/Fig3F-IKBA.JPG
- Figure 3-Source data 6/Fig3-F/Fig3F-p65.JPG
- Figure 3-Source data 6/Fig3-F/Fig3F-Tubulin.JPG
- Figure 3-Source data 6/Fig3-F/Fig3F-Vangl2.JPG
- Figure 3-Source data 6/Fig3-H/
- Figure 3-Source data 6/Fig3-H/Fig3H-Flag.JPG
- Figure 3-Source data 6/Fig3-H/Fig3H-myc.JPG
- Figure 3-Source data 6/Fig3-H/Fig3H-tubulin.JPG
- Figure 3-Source data 6/Fig3-I/
- Figure 3-Source data 6/Fig3-I/Fig3I-Flag.JPG
- Figure 3-Source data 6/Fig3-I/Fig3I-HA.JPG
- Figure 3-Source data 6/Fig3-I/Fig3I-Tubulin.JPG
- Figure 3-Source data 6/FigS3-G/
- Figure 3-Source data 6/FigS3-G/FigS3G-Flag-IP.JPG
- Figure 3-Source data 6/FigS3-G/FigS3G-Flag-WCL.JPG
- Figure 3-Source data 6/FigS3-G/FigS3G-HA-ip.JPG
- Figure 3-Source data 6/FigS3-G/FigS3G-HA-WCL.JPG
- Figure 3-Source data 6/FigS3-G/FigS3G-Tubulin-WCL.JPG
- Figure 3-Source data 6/FigS3-H/
- Figure 3-Source data 6/FigS3-H/FigS3H-Flag.JPG
- Figure 3-Source data 6/FigS3-H/FigS3H-HA.JPG
- Figure 3-Source data 6/FigS3-H/FigS3H-Tubulin.JPG
- Figure 3-Source data 6/FigS3-I/
- Figure 3-Source data 6/FigS3-I/FigS3I-IKKab.JPG
- Figure 3-Source data 6/FigS3-I/FigS3I-Myd88.JPG
- Figure 3-Source data 6/FigS3-I/FigS3I-p65.JPG
- Figure 3-Source data 6/FigS3-I/FigS3I-Tubulin.JPG
- Figure 3-Source data 6/FigS3-I/FigS3I-Vangl2.JPG
- Figure 3-Source data 6/FigS3-L/
- Figure 3-Source data 6/FigS3-L/FigS3L-Na-K-ATPase.JPG
- Figure 3-Source data 6/FigS3-L/FigS3L-p65-IP.JPG
- Figure 3-Source data 6/FigS3-L/FigS3L-p65-WCL.JPG
- Figure 3-Source data 6/FigS3-L/FigS3L-Tubulin.JPG
- Figure 3-Source data 6/FigS3-L/FigS3L-Vangl2-IP.JPG
- Figure 3-Source data 6/FigS3-L/FigS3L-Vangl2-WCL.JPG
- Figure 3-Source data 6/FigS3-M/
- Figure 3-Source data 6/FigS3-M/FigS3M-Flag.jpg
- Figure 3-Source data 6/FigS3-M/FigS3M-Myc.jpg
- Figure 3-Source data 6/FigS3-M/FigS3M-Tubulin.jpg
