# Supplementary material for: Vangl2 suppresses NF-κB signaling and ameliorates sepsis by targeting p65 for NDP52-mediated autophagic degradation
Source: eLife. 2024 Sep 13;12:RP87935. doi: 10.7554/eLife.87935 (PMC11398866; doi:10.7554/eLife.87935)
Supplement: Figure 4—source data 3. [file elife-87935-fig4-data3.zip]

Archive with 54 entries (41 files):
- Figure 4-Source data 8/
- Figure 4-Source data 8/Fig4-A/
- Figure 4-Source data 8/Fig4-A/Fig4A-Flag.JPG
- Figure 4-Source data 8/Fig4-A/Fig4A-HA.JPG
- Figure 4-Source data 8/Fig4-A/Fig4A-Tubulin.JPG
- Figure 4-Source data 8/Fig4-C/
- Figure 4-Source data 8/Fig4-C/Fig4C-Flag.JPG
- Figure 4-Source data 8/Fig4-C/Fig4C-HA.JPG
- Figure 4-Source data 8/Fig4-C/Fig4C-Histone.JPG
- Figure 4-Source data 8/Fig4-C/Fig4C-Tubulin.JPG
- Figure 4-Source data 8/Fig4-D/
- Figure 4-Source data 8/Fig4-D/Fig4D-p65.JPG
- Figure 4-Source data 8/Fig4-D/Fig4D-Tubulin.JPG
- Figure 4-Source data 8/Fig4-D/Fig4D-Vangl2.JPG
- Figure 4-Source data 8/Fig4-E/
- Figure 4-Source data 8/Fig4-E/Fig4E-Flag.JPG
- Figure 4-Source data 8/Fig4-E/Fig4E-HA.JPG
- Figure 4-Source data 8/Fig4-E/Fig4E-Tubulin.JPG
- Figure 4-Source data 8/Fig4-F/
- Figure 4-Source data 8/Fig4-F/Fig4F-Flag.JPG
- Figure 4-Source data 8/Fig4-F/Fig4F-p65.JPG
- Figure 4-Source data 8/Fig4-F/Fig4F-Tubulin.JPG
- Figure 4-Source data 8/Fig4-G/
- Figure 4-Source data 8/Fig4-G/Fig4G-ATG5.JPG
- Figure 4-Source data 8/Fig4-G/Fig4G-Beclin1.JPG
- Figure 4-Source data 8/Fig4-G/Fig4G-Flag.JPG
- Figure 4-Source data 8/Fig4-G/Fig4G-ha.JPG
- Figure 4-Source data 8/Fig4-G/Fig4G-Tubulin.JPG
- Figure 4-Source data 8/FigS4-AB/
- Figure 4-Source data 8/FigS4-AB/FigS4-AB-Flag.jpg
- Figure 4-Source data 8/FigS4-AB/FigS4-AB-HA.jpg
- Figure 4-Source data 8/FigS4-AB/FigS4-AB-Tubulin.jpg
- Figure 4-Source data 8/FigS4-C/
- Figure 4-Source data 8/FigS4-C/FigS4C-Flag.jpg
- Figure 4-Source data 8/FigS4-C/FigS4C-HA.jpg
- Figure 4-Source data 8/FigS4-C/FigS4C-Histone.jpg
- Figure 4-Source data 8/FigS4-C/FigS4C-Na+K+ATPase.jpg
- Figure 4-Source data 8/FigS4-C/FigS4C-Tubulin.jpg
- Figure 4-Source data 8/FigS4-D/
- Figure 4-Source data 8/FigS4-D/FigS4D-p65.jpg
- Figure 4-Source data 8/FigS4-D/FigS4D-Tubulin.jpg
- Figure 4-Source data 8/FigS4-D/FigS4D-Vangl2.jpg
- Figure 4-Source data 8/FigS4-E/
- Figure 4-Source data 8/FigS4-E/FigS4E-Flag.jpg
- Figure 4-Source data 8/FigS4-E/FigS4E-HA.jpg
- Figure 4-Source data 8/FigS4-E/FigS4E-Tubulin.jpg
- Figure 4-Source data 8/FigS4-F/
- Figure 4-Source data 8/FigS4-F/FigS4F-ATG5.jpg
- Figure 4-Source data 8/FigS4-F/FigS4F-p65.jpg
- Figure 4-Source data 8/FigS4-F/FigS4F-Tubulin.jpg
- Figure 4-Source data 8/FigS4-G/
- Figure 4-Source data 8/FigS4-G/FigS4G-Beclin1.jpg
- Figure 4-Source data 8/FigS4-G/FigS4G-p65.jpg
- Figure 4-Source data 8/FigS4-G/FigS4G-Tubulin.jpg
