# Supplementary material for: Vangl2 suppresses NF-κB signaling and ameliorates sepsis by targeting p65 for NDP52-mediated autophagic degradation
Source: eLife. 2024 Sep 13;12:RP87935. doi: 10.7554/eLife.87935 (PMC11398866; doi:10.7554/eLife.87935)
Supplement: Figure 5—source data 3. [file elife-87935-fig5-data3.zip]

Archive with 41 entries (31 files):
- Figure 5-Source data 10/
- Figure 5-Source data 10/Fig5-A/
- Figure 5-Source data 10/Fig5-A/Fig5A-Flag.JPG
- Figure 5-Source data 10/Fig5-A/Fig5A-HA.JPG
- Figure 5-Source data 10/Fig5-A/Fig5A-Tubulin.JPG
- Figure 5-Source data 10/Fig5-B/
- Figure 5-Source data 10/Fig5-B/Fig5B-Flag.JPG
- Figure 5-Source data 10/Fig5-B/Fig5B-HA.JPG
- Figure 5-Source data 10/Fig5-B/Fig5B-Tubulin.JPG
- Figure 5-Source data 10/Fig5-C/
- Figure 5-Source data 10/Fig5-C/Fig5C-Flag.JPG
- Figure 5-Source data 10/Fig5-C/Fig5C-HA.JPG
- Figure 5-Source data 10/Fig5-C/Fig5C-Myc.JPG
- Figure 5-Source data 10/Fig5-C/Fig5C-Tubulin.JPG
- Figure 5-Source data 10/Fig5-D/
- Figure 5-Source data 10/Fig5-D/Fig5D-Flag.JPG
- Figure 5-Source data 10/Fig5-D/Fig5D-HA.JPG
- Figure 5-Source data 10/Fig5-D/Fig5D-NDP52.JPG
- Figure 5-Source data 10/Fig5-D/Fig5D-p62.JPG
- Figure 5-Source data 10/Fig5-D/Fig5D-Tubulin.JPG
- Figure 5-Source data 10/Fig5-E/
- Figure 5-Source data 10/Fig5-E/Fig5E-NDP52.JPG
- Figure 5-Source data 10/Fig5-E/Fig5E-p65.JPG
- Figure 5-Source data 10/Fig5-E/Fig5E-Tubulin.JPG
- Figure 5-Source data 10/Fig5-F/
- Figure 5-Source data 10/Fig5-F/Fig5F-Flag.JPG
- Figure 5-Source data 10/Fig5-F/Fig5F-HA.JPG
- Figure 5-Source data 10/Fig5-F/Fig5F-Tubulin.JPG
- Figure 5-Source data 10/Fig5-H/
- Figure 5-Source data 10/Fig5-H/Fig5H-NDP52.JPG
- Figure 5-Source data 10/Fig5-H/Fig5H-p65.JPG
- Figure 5-Source data 10/Fig5-H/Fig5H-Tubulin.JPG
- Figure 5-Source data 10/FigS5-A/
- Figure 5-Source data 10/FigS5-A/FigS5A-Flag-ip-WCL.jpg
- Figure 5-Source data 10/FigS5-A/FigS5A-IP-HA.jpg
- Figure 5-Source data 10/FigS5-A/FigS5A-WCL-HA.jpg
- Figure 5-Source data 10/FigS5-A/FigS5A-WCL-Tubulin.jpg
- Figure 5-Source data 10/FigS5-C/
- Figure 5-Source data 10/FigS5-C/FigS5C-p62.jpg
- Figure 5-Source data 10/FigS5-C/FigS5C-p65.jpg
- Figure 5-Source data 10/FigS5-C/FigS5C-tubulin.jpg
