# Supplementary material for: Vangl2 suppresses NF-κB signaling and ameliorates sepsis by targeting p65 for NDP52-mediated autophagic degradation
Source: eLife. 2024 Sep 13;12:RP87935. doi: 10.7554/eLife.87935 (PMC11398866; doi:10.7554/eLife.87935)
Supplement: Figure 6—source data 2. [file elife-87935-fig6-data2.zip]

Archive with 24 entries (19 files):
- Figure 6-Source data 12/
- Figure 6-Source data 12/Fig6-A/
- Figure 6-Source data 12/Fig6-A/Fig6A-p65.JPG
- Figure 6-Source data 12/Fig6-A/Fig6A-Tubulin.JPG
- Figure 6-Source data 12/Fig6-A/Fig6A-Ub.JPG
- Figure 6-Source data 12/Fig6-B/
- Figure 6-Source data 12/Fig6-B/Fig6B-IP-Flag.jpg
- Figure 6-Source data 12/Fig6-B/Fig6B-IP-HA.jpg
- Figure 6-Source data 12/Fig6-B/Fig6B-IP-Myc.jpg
- Figure 6-Source data 12/Fig6-B/Fig6B-WCL-Flag.jpg
- Figure 6-Source data 12/Fig6-B/Fig6B-WCL-HA.jpg
- Figure 6-Source data 12/Fig6-B/Fig6B-WCL-Myc.jpg
- Figure 6-Source data 12/Fig6-B/Fig6B-WCL-Tubulin.jpg
- Figure 6-Source data 12/Fig6-C/
- Figure 6-Source data 12/Fig6-C/Fig6C-Flag-IP.JPG
- Figure 6-Source data 12/Fig6-C/Fig6C-Flag-WCL.JPG
- Figure 6-Source data 12/Fig6-C/Fig6C-HA.JPG
- Figure 6-Source data 12/Fig6-C/Fig6C-MYC.JPG
- Figure 6-Source data 12/Fig6-C/Fig6C-Tubulin.JPG
- Figure 6-Source data 12/Fig6-D/
- Figure 6-Source data 12/Fig6-D/Fig6B-IP-WCL-Flag.jpg
- Figure 6-Source data 12/Fig6-D/Fig6B-IP-WCL-HA.jpg
- Figure 6-Source data 12/Fig6-D/Fig6B-WCL-Tubulin.jpg
- Figure 6-Source data 12/Fig6-D/Fig6B-WCL-Vangl2.jpg
