# Supplementary material for: Vangl2 suppresses NF-κB signaling and ameliorates sepsis by targeting p65 for NDP52-mediated autophagic degradation
Source: eLife. 2024 Sep 13;12:RP87935. doi: 10.7554/eLife.87935 (PMC11398866; doi:10.7554/eLife.87935)
Supplement: Figure 7—source data 2. [file elife-87935-fig7-data2.zip]

Archive with 31 entries (24 files):
- Figure 7-Source data 14/
- Figure 7-Source data 14/Fig7-A/
- Figure 7-Source data 14/Fig7-A/Fig7A-Flag.JPG
- Figure 7-Source data 14/Fig7-A/Fig7A-HA.JPG
- Figure 7-Source data 14/Fig7-A/Fig7A-Tubulin.JPG
- Figure 7-Source data 14/Fig7-D/
- Figure 7-Source data 14/Fig7-D/Fig7D-Flag.JPG
- Figure 7-Source data 14/Fig7-D/Fig7D-HA.JPG
- Figure 7-Source data 14/Fig7-D/Fig7D-Tubulin.JPG
- Figure 7-Source data 14/Fig7-E/
- Figure 7-Source data 14/Fig7-E/Fig7E-Flag.JPG
- Figure 7-Source data 14/Fig7-E/Fig7E-HA.JPG
- Figure 7-Source data 14/Fig7-E/Fig7E-MYC.JPG
- Figure 7-Source data 14/Fig7-E/Fig7E-Tubulin.JPG
- Figure 7-Source data 14/Fig7-F/
- Figure 7-Source data 14/Fig7-F/Fig7F-Flag.JPG
- Figure 7-Source data 14/Fig7-F/Fig7F-HA.JPG
- Figure 7-Source data 14/Fig7-F/Fig7F-myc.JPG
- Figure 7-Source data 14/Fig7-F/Fig7F-Tubulin.JPG
- Figure 7-Source data 14/Fig7-G/
- Figure 7-Source data 14/Fig7-G/Fig7G-Flag.JPG
- Figure 7-Source data 14/Fig7-G/Fig7G-HA-IP.JPG
- Figure 7-Source data 14/Fig7-G/Fig7G-HA-WCL.JPG
- Figure 7-Source data 14/Fig7-G/Fig7G-MYC.JPG
- Figure 7-Source data 14/Fig7-G/Fig7G-Tubulin.JPG
- Figure 7-Source data 14/Fig7-H/
- Figure 7-Source data 14/Fig7-H/Fig7H-Flag.JPG
- Figure 7-Source data 14/Fig7-H/Fig7H-HA-ip.JPG
- Figure 7-Source data 14/Fig7-H/Fig7H-HA-WCL.JPG
- Figure 7-Source data 14/Fig7-H/Fig7H-HA.JPG
- Figure 7-Source data 14/Fig7-H/Fig7H-tubulin.JPG
